# Supplementary material for: National Prevalence of Caprine Prion Protein Genetic Variability at Codons 146, 211, and 222 in Goat Herds in the United States
Source: Vet Sci. 2023 Dec 27;11(1):13. doi: 10.3390/vetsci11010013 (PMC10818752; doi:10.3390/vetsci11010013)
Supplement: Supplementary file 1 [file vetsci-11-00013-s001.zip]

Archive with 1 entries (1 files):
- vetsci-2711529-supplementary.pdf
